# Supplementary material for: Scaling of Protein Function across the Tree of Life
Source: Genome Biol Evol. 2023 Nov 26;15(12):evad214. doi: 10.1093/gbe/evad214 (PMC10715193; doi:10.1093/gbe/evad214)
Supplement: evad214_Supplementary_Data [file evad214_supplementary_data.zip]

Archive with 2 entries (2 files):
- GBE_SI_Figures.pdf
- GBE_SI_Tables.xlsx
