# Supplementary material for: Scaling of Protein Function across the Tree of Life
Source: Genome Biol Evol. 2023 Nov 26;15(12):evad214. doi: 10.1093/gbe/evad214 (PMC10715193; doi:10.1093/gbe/evad214)
Supplement: evad214_Supplementary_Data [file evad214_supplementary_data.zip › GBE_SI_Tables.xlsx]

## Sheet:  Supp. Table 1 Domain level
Supplementary Table 1
COG Category	Archaea eggNOG database	Asgard Archaea eggNOG database	Archaea +Asgard	Bacteria eggNOG database (unbinned exponents)	Eukaryotes eggNOG database	van Nimwegen Archaea	van Nimwegen Bacteria	van Nimwegen Eukarya	Arcahea (NCBI COG database)
Sample size	189	31	220	3726	79
[J] Translation, ribosomal structure and biogenesis	0.140089 +/- 0.020480	0.359950 +/- 0.155247	0.147487 +/- 0.021597	0.267 +/- 0.004	0.678400 +/- 0.098825	0.21–0.37	0.13 ± 0.02 (protein biosynthesis)	0.41 ^ 0.15	0.1539
[A] RNA processing and modification	0.000000 +/- 0.000000	0.255608 +/- 0.917366	0.195910 +/- 0.165153		0.461124 +/- 0.208285				-
[K] Transcription	1.111532 +/- 0.034056	1.119681 +/- 0.217221	1.103010 +/- 0.035722	1.345 +/- 0.018	0.739248 +/- 0.191005	1.69–2.36	1.87 ± 0.13	1.26 ^ 0.10	0.9105
[L] Replication, recombination and repair	0.674867 +/- 0.041529	1.011314 +/- 0.244035	0.694629 +/- 0.043050	0.589 +/- 0.011	0.921555 +/- 0.158188	0.66–0.83	0.64 ± 0.08 (repair); 0.43 ± 0.08 (replication)	0.83 ^ 0.31 (repair); 0.72 ^ 0.23 (replication)	0.8281
[B] Chromatin structure and dynamics	-0.062141 +/- 0.112226	1.238496 +/- 0.700692	0.018196 +/- 0.218821	0.410 +/- 0.045	0.827220 +/- 0.102788				0.6784
[D] Cell cycle control, cell division, chromosome partitioning	0.812608 +/- 0.118352	1.199943 +/- 0.528149	0.821525 +/- 0.112700	0.609 +/- 0.014	0.912682 +/- 0.123373		0.47 ^ 0.08	0.79 ^ 0.16	1.0336
[Y] Nuclear structure	NA	NA	NA	NA	-0.276405 +/- 0.435039				-
[V] Defense mechanisms	0.730469 +/- 0.120261	1.534605 +/- 0.478701	0.778442 +/- 0.118263	0.822 +/- 0.022	1.607380 +/- 0.196534				1.3834
[T] Signal transduction mechanisms	1.561153 +/- 0.117561	1.599080 +/- 0.482909	1.578248 +/- 0.112741	1.561 +/- 0.022	1.601666 +/- 0.182030	1.66–2.14	1.72 ± 0.18	1.48 ^ 0.39	2.3797
[M] Cell wall/membrane/envelope biogenesis	0.680589 +/- 0.075704	0.808069 +/- 0.344674	0.676389 +/- 0.072832	1.037 +/- 0.018	1.385150 +/- 0.234823				1.0805
[N] Cell motility	0.972916 +/- 0.188818	2.341973 +/- 1.117490	0.966351 +/- 0.202107	1.392 +/- 0.054	2.232924 +/- 0.419724				1.6977
[Z] Cytoskeleton	-0.069355 +/- 0.456428	0.684953 +/- 0.743932	1.210330 +/- 0.487112	NA	1.448861 +/- 0.166539				-
[W] Extracellular structures	NA * (due to limited data, noisy results)	0.863041 +/- 2.444432	0.502836 +/- 1.164645	-0.017 +/- 0.089	1.143418 +/- 0.441445				-
[U] Intracellular trafficking, secretion, and vesicular transport	0.499349 +/- 0.065371	1.166881 +/- 0.533878	0.594948 +/- 0.120995	0.874 +/- 0.021	0.707452 +/- 0.140805				0.6996
[O] Posttranslational modification, protein turnover, chaperones	0.816355 +/- 0.037994	0.998524 +/- 0.187173	0.841435 +/- 0.044690	0.884 +/- 0.013	1.181156 +/- 0.100516	0.88–1.15	0.97 ± 0.09 (protein degradation)	0.90 ^ 0.11	0.8428
[C] Energy production and conversion	0.832458 +/- 0.070136	1.174396 +/- 0.240191	0.885671 +/- 0.086570	1.027 +/- 0.018	0.818259 +/- 0.184173			1.01 ^ 0.08 (metabolism); 1.43 ^ 0.20 (ion transport); 1.36 ^ 0.36 (Carbohydrate metabolism)	1.0853
[G] Carbohydrate transport and metabolism	0.754255 +/- 0.078518	0.855624 +/- 0.380490	0.789668 +/- 0.086471	1.099 +/- 0.021	1.093759 +/- 0.127787				1.065
[E] Amino acid transport and metabolism	1.237752 +/- 0.069695	0.965383 +/- 0.176706	1.237660 +/- 0.065461	1.191 +/- 0.014	0.805326 +/- 0.175773				1.3259
[F] Nucleotide transport and metabolism	0.558311 +/- 0.042471	0.858326 +/- 0.227558	0.561872 +/- 0.042452	0.484 +/- 0.012	0.834518 +/- 0.098348				0.6893
[H] Coenzyme transport and metabolism	1.012531 +/- 0.092402	0.762549 +/- 0.215486	0.997169 +/- 0.085535	0.910 +/- 0.016	0.682327 +/- 0.164580				1.1313
[I] Lipid transport and metabolism	1.196074 +/- 0.112755	1.285453 +/- 0.439501	1.245523 +/- 0.122733	1.170 +/- 0.019	1.181655 +/- 0.137797				1.6302
[P] Inorganic ion transport and metabolism	1.290585 +/- 0.049896	0.952203 +/- 0.288256	1.274557 +/- 0.049804	1.180 +/- 0.014	1.081475 +/- 0.134590	1.19–1.47	1.42 ± 0.28 (ion transport); 1.01 ± 0.06 (metabolism)		1.5693
[Q] Secondary metabolites biosynthesis, transport and catabolism	1.590263 +/- 0.097648	1.316427 +/- 0.342683	1.624994 +/- 0.109669	1.720 +/- 0.024	1.244037 +/- 0.216418		0.88 ^ 0.07 (catabolism)	0.92 ^ 0.08 (catabolism)	1.7562
[R] General function prediction only	NA	NA	NA	NA	NA				1.0902
[S] Function unknown	1.570669 +/- 0.032819	1.152426 +/- 0.097636	1.521620 +/- 0.057144	1.320 +/- 0.012	0.909592 +/- 0.186550				1.0838
Some categories or exponenets are struckthrough either due to limited data or high errors.
COG Categories
A, K	Transcription regulation
C, G, E, F, H, I, P, Q	Metabolism
D	Cell cycle
T	Signal transduction
L	DNA repair
L	DNA replication
J	Protein biosynthesis
O	Protein degradation
P	Ion transport
C, G, E, H, I, P, Q (different from metabolism???)	Catabolism
G	Carbohydrate metabolism
T	Two-component systems
	Cell Communication

## Sheet: Supp Table 2 Phyla level
Supplementary Table 2
	Number of organisms	A	B	C	D	E	F	G	H	I	J	K	L	M	N	O	P	Q	R	S	T	U	V	W	X	Y	Z
Acidobacteria	12	0 +/- 0	0 +/- 0	0.5797977040973336 +/- 0.2924437457481636	0.7736150455292141 +/- 0.5975756005749819	0.6264695645370721 +/- 0.16068746302314577	0.3619944586529962 +/- 0.30093549406850834	0.9692135976836935 +/- 0.5938261540725231	0.6973250058360583 +/- 0.2777844463488871	1.0197262762849297 +/- 0.4589579602546442	0.4570329934184996 +/- 0.19333233145738207	1.3917306327523402 +/- 0.4734263074349385	0.4559965299205004 +/- 0.32055117793033744	0.8227014513732692 +/- 0.20043282929179024	0.673235859713118 +/- 1.617014656577769	0.6298650764599592 +/- 0.16358428319114549	0.9495121008575372 +/- 0.40437873111044426	1.596860739971706 +/- 0.48955304066729227	0	1.5954621928893853 +/- 0.20391316947953103	0.9770008817133695 +/- 0.5459456002715721	0.7751527377904434 +/- 0.47842366660708524	0.5315498192124143 +/- 0.9773579838171533	0	0	0	0
Actinobacteria	7	0 +/- 0	0 +/- 0	0.9996143068068926 +/- 0.02579139692993264	0.6190235848257885 +/- 0.016409756421787207	0.8857548189006759 +/- 0.018531530778580656	0.4905060301763017 +/- 0.011916808244234625	0.8737810710282723 +/- 0.03783233509306608	0.8302448127826295 +/- 0.02216272882011716	1.361218129938391 +/- 0.03672194591084525	0.29928543218086967 +/- 0.006981059946242128	1.3254393968547586 +/- 0.013968960184531799	0.5695732150490413 +/- 0.014574559869851582	0.8079711384610545 +/- 0.014922651101368659	0.9859293046210732 +/- 0.07302120384099005	0.7879584462040591 +/- 0.013281061365716587	0.8191281958362272 +/- 0.019268909854259764	1.9028380991513132 +/- 0.046915007482985584	0	1.3103459713684027 +/- 0.015338229792420386	1.25439685985039 +/- 0.02441266175715808	0.5442574167965206 +/- 0.019540662554096214	0.8183653459104233 +/- 0.03414035536148713	0	0	0	0
Alphaproteobacteria	579	0 +/- 0	0.283287 +/- 0.128442	0.7922438685535627 +/- 0.020961730840704733	0.5339307874323888 +/- 0.024039273342380794	1.2228842416593035 +/- 0.03288313274977445	0.49647139993711353 +/- 0.023953604833101223	1.3087814350440594 +/- 0.03890433493013612	0.7450940562575799 +/- 0.024643559869703565	1.0677511786023695 +/- 0.030406364805319542	0.25696857414924434 +/- 0.006602387913105298	1.5072837963573888 +/- 0.024579593531361958	0.6013642705960868 +/- 0.02491125016890612	0.8545123784352034 +/- 0.024255929705189843	1.482499 +/- 0.095103	0.7032239917770484 +/- 0.013562252806373486	1.1899551275139195 +/- 0.022264204183459292	1.4755695042571697 +/- 0.040929206866417864	0	1.3701445940003858 +/- 0.02169509579974106	1.4233882518755787 +/- 0.035833079508309655	0.5139598939271992 +/- 0.04110502269741872	0.9846200429131805 +/- 0.03626821932552037	0	0	0	0
Aquificae	16	0 +/- 0	0.0 +/- 0.0	1.138848652896754 +/- 0.37114161502895376	0.5499161814386097 +/- 0.2792300519349606	0.5269187014063661 +/- 0.17873848547574592	0.5346327983481729 +/- 0.17655805695746754	1.0943796300755158 +/- 0.4079579970060836	0.5156402130824366 +/- 0.24560723518768315	0.13741799003913607 +/- 0.28318538221857004	0.5394736038651636 +/- 0.13884059771496718	1.05286196900809 +/- 0.3662416178218177	1.215123974140732 +/- 0.3833504897994192	0.8446245318188496 +/- 0.22885974745168233	0.9162272581668863 +/- 1.0988964586212766	0.36075715386963586 +/- 0.3084903965846675	1.6279647634347996 +/- 0.5849388652291965	1.2634648172133134 +/- 0.5109382362363641	0	1.9513441384043366 +/- 0.21704138783945762	1.9528392377556179 +/- 0.6961008927755856	0.8771426403154062 +/- 0.24764741280856467	1.3644135344923993 +/- 0.8296866289434675	0	0	0	0
Bacteroides	407	0.103165 +/- 0.078295	0.731928 +/- 0.207610	0.8169741543836232 +/- 0.029405490821141255	0.4226198607313556 +/- 0.03552741142453562	1.0318878813407695 +/- 0.04315364804046957	0.4182959704581399 +/- 0.03270745679361715	1.3325515481305967 +/- 0.0819800875653545	0.6523910356583227 +/- 0.030248944249915696	0.9672818788101774 +/- 0.04972146119374447	0.23483249072128834 +/- 0.010019667249597212	1.4169745770804165 +/- 0.033741448057118324	0.5423854209833783 +/- 0.04418517618489263	0.9108597602270871 +/- 0.02414186170075994	1.222959 +/- 0.082043	0.7901128796396182 +/- 0.03266570772195927	1.1556948366361075 +/- 0.032195256892006946	1.5838606638991009 +/- 0.09012060172687578	0	1.4166475843707915 +/- 0.029320913690708317	2.119246 +/- 0.065399	0.6816019093255997 +/- 0.028099425138664407	1.0564951379165155 +/- 0.04432757979832344	0	0	0	0
Betaproteobacteria	229	-0.214623 +/- 0.239854	0.654027 +/- 0.138339	0.9197913495282913 +/- 0.035259452548110276	0.40704584508012104 +/- 0.045501619533186405	1.1584175210971928 +/- 0.04765046309898588	0.43830742151456215 +/- 0.024789755360319538	1.402177251134955 +/- 0.04440835644174555	0.6311300789248435 +/- 0.023236043597140325	1.2772552719895494 +/- 0.05474777115541484	0.20375133022383538 +/- 0.009621398969671197	1.564665596516707 +/- 0.04290581395113584	0.5165662820519867 +/- 0.044086618497264626	0.8836305487320848 +/- 0.04978825148741929	1.401227 +/- 0.210526	0.7566310496628967 +/- 0.032569383650296574	1.3186650970455178 +/- 0.05050392309478976	1.6288169841340496 +/- 0.061247661231724	0	1.3125760497170478 +/- 0.0394340560228126	1.3995307201017197 +/- 0.09504713428599566	0.8150823072322463 +/- 0.05924004619260222	0.8761070881016131 +/- 0.05527868376867482	0	0	0	0
CPR	28	0 +/- 0	0 +/- 0	2.1144942513884435 +/- 0.42327019660479237	0.737673309739487 +/- 0.26408787865246813	1.804106674964408 +/- 0.5599276621525793	1.6077967018524595 +/- 0.46605777453725455	1.265118604422733 +/- 0.3370503836092406	0.3424519852924354 +/- 0.7934949224263672	4.666965508576309 +/- 1.0609854332549287	0.15751669350802938 +/- 0.18836420201647158	0.5788491129465918 +/- 0.3967532507589782	0.6957580693037043 +/- 0.26398202648603414	0.8513746703557872 +/- 0.3407072515727188	1.6126795001222693 +/- 0.41402531282925986	0.7965674600689452 +/- 0.28254970010730135	1.630616034086817 +/- 0.442737244842863	2.268934893536705 +/- 0.6249666814388848	0	1.325615823146783 +/- 0.17727723509992394	2.0943549706762354 +/- 0.6445131900281574	1.4332151075217827 +/- 0.41602784308374824	1.686626733897269 +/- 0.5183915643651327	0	0	0	0
Chlamydiae	21	0 +/- 0	0.463988691079566 +/- 0.26006323700859096	1.0347826195507501 +/- 0.07708167906445756	0.6687058846089843 +/- 0.07051762905678473	0.8712634565277291 +/- 0.07448680860268164	0.49034322802909214 +/- 0.08289471531500336	0.888002890720337 +/- 0.07923722102725546	0.9614842622410178 +/- 0.09976885165003109	0.5882838306890046 +/- 0.0665339747421377	0.48176108384585503 +/- 0.03563734249294111	0.7439237647510565 +/- 0.08002777026262131	0.6270830209217065 +/- 0.05472063921783708	1.1515251055223388 +/- 0.02539187486806901	0.8066025921021928 +/- 0.14580957406348527	0.8400251458810011 +/- 0.04187388131071654	0.8748251321871875 +/- 0.08775548731858682	1.870550963459388 +/- 0.22680177742916582	0	1.842317898881637 +/- 0.05593059625879371	0.9985240386732118 +/- 0.12961031693634806	0.6738165873375722 +/- 0.04482228867364301	1.913991197426528 +/- 0.18190100512710408	0	0	0	0
Chlorobi	12	0 +/- 0	0 +/- 0	1.4252900609439076 +/- 0.4938959536429818	0.587220817482296 +/- 0.288709521593375	0.6725581209398656 +/- 0.18952526344274823	0.396187166690386 +/- 0.16639523119008767	0.6798130056630038 +/- 0.19127232056829488	0.9522574906362631 +/- 0.4541714037009417	0.5552419912502619 +/- 0.2814013930415515	0.3562569027258553 +/- 0.10556091450915485	0.9566794011950501 +/- 0.16576477288431096	1.1582520993817185 +/- 0.4385149026575168	0.9798558485560889 +/- 0.2806120774606721	1.5329864562067574 +/- 1.9163038767417824	0.9666617855280224 +/- 0.45442252098294617	1.7298636259195381 +/- 0.5218998057572742	0.8987272656978255 +/- 0.9106879189288505	0	1.4406786872162198 +/- 0.33534519132819307	1.0964273408354908 +/- 1.5064775855909165	0.8787209308410854 +/- 0.4034343381034849	1.0699348405255273 +/- 0.5855932528465397	0	0	0	0
Chloroflexi	19	0 +/- 0	0.3088891751266396 +/- 0.5046315668891393	0.6989629818329073 +/- 0.1069072489163504	1.2328419712919787 +/- 0.23715522335513617	1.0261109033153817 +/- 0.22300945295962352	0.4590985838432902 +/- 0.06455977407554156	2.090475489588802 +/- 0.4025482408225505	0.8953308122407471 +/- 0.12848672321920054	1.2344462095671511 +/- 0.18601446933331767	0.22744605264837742 +/- 0.036118598306478164	0.8656387570436584 +/- 0.21493446901540428	0.7703608102709009 +/- 0.16239455951737355	2.2359854935617705 +/- 0.3086767012563176	0.5618361062505837 +/- 0.930148596155351	0.7328828749705396 +/- 0.085065186487071	1.3069785855262743 +/- 0.15667955784493862	1.9602161597601904 +/- 0.26866468581896713	0	0.9630307051059896 +/- 0.18338171065083927	1.596379428923462 +/- 0.4679007174373285	0.7142352107539881 +/- 0.29728599011990725	1.4424867762927152 +/- 0.24714472513258956	0	0	0	0
Cyanobacteria	143	0 +/- 0	0 +/- 0	0.8145885087211702 +/- 0.038295012897784905	1.1812033733029403 +/- 0.0558382251871595	0.7075798294344428 +/- 0.03149459704773955	0.2653236960761127 +/- 0.02345100179383817	0.9739994541055618 +/- 0.04127408145339043	0.4150038938165442 +/- 0.020855877928925404	0.8918265695273875 +/- 0.052394461079166246	0.26067092810317083 +/- 0.012799371402450549	1.4419647737013466 +/- 0.05208939568643906	1.139343173558872 +/- 0.04815838170640594	1.0931140101616335 +/- 0.040492909910425916	2.3351381529761457 +/- 0.17915953858323053	0.863858329236003 +/- 0.02950683181034097	1.2200508954659757 +/- 0.06419472892208437	1.4722147422887804 +/- 0.06261231662373563	0	1.0777041873006488 +/- 0.03818223364980374	2.360499751980698 +/- 0.11628484455570064	1.0845775756368528 +/- 0.06791309729163135	1.3336757052959352 +/- 0.06517285250397002	0	0	0	0
Deferribacteres	6	0 +/- 0	0 +/- 0	1.5556680937151384 +/- 0.6649451384324818	0.7270117821086957 +/- 0.677154518984187	0.8202613003481083 +/- 0.6215374792027114	0.3658041486182048 +/- 0.042905200403472045	0.919059166644116 +/- 0.3915688013201852	0.4628614938433938 +/- 0.5934693080844146	0.7318806362905259 +/- 0.8449889270345232	0.18169910708843776 +/- 0.0850372609036483	1.4387302201328689 +/- 0.3916409571717531	0.4404820463041923 +/- 0.7403241473303899	0.5797761065436594 +/- 0.4491578326550866	0.9899772610758235 +/- 4.166719621500401	0.6685803048651544 +/- 0.15261339586796557	1.473029644696281 +/- 0.6623831021596331	1.8194568825347652 +/- 1.6733010394929377	0	1.3717146617122686 +/- 0.31177000581595754	2.3766859057605854 +/- 1.1202457793657763	0.5898144736779409 +/- 0.6244041216770791	-0.08676282358959538 +/- 1.8482306312148675	0	0	0	0
Deinococcus_Thermus	40	0 +/- 0	1.7700259496363635 +/- 0.4944961781442661	0.9853592883823019 +/- 0.16785394895822295	0.6355791363039066 +/- 0.20455626562838072	1.037213505122358 +/- 0.15857916144257173	0.4234825506665734 +/- 0.13455825945793298	1.2246946730534443 +/- 0.4463917963903791	0.37442914260045523 +/- 0.2064019522428727	0.7441776804622817 +/- 0.13823468481014256	0.08791683527266846 +/- 0.05884701297996588	0.7378375540944185 +/- 0.23509602661724677	0.9163075879749228 +/- 0.17882710920853662	0.5903786446775783 +/- 0.243284243423248	1.6209784437691865 +/- 0.6234992727677349	0.5846409580798178 +/- 0.12272381250161002	1.0037729945878548 +/- 0.239749056045268	1.3160681271209724 +/- 0.27553829073683517	0	1.7021771076550478 +/- 0.24539772477982782	1.1761772728269075 +/- 0.20765417170175027	0.7466250369849289 +/- 0.2226473194805323	0.6919562204189996 +/- 0.5318908306036115	0	0	0	0
Deltaproteobacteria	99	0 +/- 0	0 +/- 0	1.0539325715217704 +/- 0.11777699573973888	0.756290115652029 +/- 0.07722539297354837	0.9679868625145387 +/- 0.08934639744926047	0.5757425336632395 +/- 0.045891436288790034	1.1737287401157561 +/- 0.08547812394330719	0.568913 +/- 0.071981	1.059280009334139 +/- 0.18764135257323913	0.27755348912718975 +/- 0.022659907169921223	1.3427466057855115 +/- 0.07201898403256306	0.7490961402422397 +/- 0.09106480664382294	0.9233789006128066 +/- 0.06653062894153429	0.7047936554937861 +/- 0.2386377152182477	0.8172265774866951 +/- 0.06493544925283157	0.9969699535943471 +/- 0.08009533466757116	1.3381988787537993 +/- 0.1365194003795761	0	1.3383175630647477 +/- 0.06883119936821856	1.5542049773529683 +/- 0.1067210138734043	0.7253501165363828 +/- 0.1251256875887521	1.1318761174296144 +/- 0.10629444347899977	0	0	0	0
Epsilonproteobacteria	75	0 +/- 0	0 +/- 0	1.2017989525908552 +/- 0.09142270324860298	0.28192145263737844 +/- 0.10166506553402194	0.8814381381471699 +/- 0.10005457790556907	0.4213188035122144 +/- 0.048921070927966714	0.9310368093169455 +/- 0.11374511662788768	0.6283558772411469 +/- 0.0733422426262352	0.41789396779509863 +/- 0.11646511346210997	0.2684767492533894 +/- 0.03095441878609265	1.589692386534487 +/- 0.1377179356808184	0.4878038261878878 +/- 0.08875561488567792	0.6719126651011588 +/- 0.07390157604841384	0.5669635632166802 +/- 0.39308261777051257	0.7379617660273337 +/- 0.07339841432363504	1.3065877424548267 +/- 0.10544284167272229	1.7499759028688522 +/- 0.2002495230755531	0	1.6721606774660527 +/- 0.12916558646550425	2.475605643839763 +/- 0.266741200522143	0.7620787166203975 +/- 0.12792954263782202	0.9178657273200869 +/- 0.17101060442869642	0	0	0	0
Firmicutes	1050	0 +/- 0	0 +/- 0	1.0583648228198475 +/- 0.04812459479370092	0.5631384389567771 +/- 0.02291054070885579	1.0267238748008654 +/- 0.030346122700118126	0.36585240301592536 +/- 0.02025372153934828	1.0738456806084136 +/- 0.05245355983874353	0.908132280405686 +/- 0.042187578801098614	0.9536861110376167 +/- 0.033127342677343845	0.24617325305317328 +/- 0.007969343525652489	1.240652357355893 +/- 0.02599514979706025	0.508488408034882 +/- 0.02220187709009745	0.7499279010305544 +/- 0.024614163839548935	2.0374661034051536 +/- 0.11651745028115289	0.82261596376463 +/- 0.025043716302681984	0.921286976442714 +/- 0.031053344385512455	1.523669169809956 +/- 0.05191518589432423	0	1.3754606159584337 +/- 0.020912967353712595	1.551900695538905 +/- 0.03925452532816201	0.6342266152149135 +/- 0.02983051427594908	0.7745011487980985 +/- 0.05054773629086918	0	0	0	0
Fusobacteria	30	0 +/- 0	0 +/- 0	1.318495124490319 +/- 0.2759839999255134	0.5669561959875075 +/- 0.24684277522340733	1.0168065091211806 +/- 0.2493470164770618	0.31689630448589284 +/- 0.2586746922545117	0.808214345767309 +/- 0.46715998980997564	0.9252409990075612 +/- 0.1852049081246157	0.7367003398547703 +/- 0.26002466722349304	0.10304819905653459 +/- 0.042572969788002596	1.178814559040778 +/- 0.2832495842937492	0.5646642771594218 +/- 0.18454933118463282	1.0271288954887279 +/- 0.15460579726470303	1.3404716506355752 +/- 0.5006102996180722	0.1884781135711843 +/- 0.22124260959033162	0.8382583524343659 +/- 0.24437899504239932	2.136523330006962 +/- 0.5747995830120081	0	1.5868207798021308 +/- 0.21328298094198142	1.1073110297329136 +/- 0.3930651030628325	0.5497180872116925 +/- 0.288973957571326	1.0731931415161722 +/- 0.30890654685024604	0	0	0	0
Gammaproteobacteria	745		0.574084 +/- 0.145008	0.8177338800749011 +/- 0.025129098351607388	0.6353495961011397 +/- 0.025286234008972203	1.0277642589379197 +/- 0.027047876502651114	0.5013362212113214 +/- 0.0190470304299047	1.145255061871701 +/- 0.05364677970688768	0.6816382605038569 +/- 0.02462846641093836	1.0143410544558251 +/- 0.044872417096542626	0.2628332139073322 +/- 0.007860246388753454	1.5261008973150036 +/- 0.028220718445849023	0.6371786728125866 +/- 0.025885036446715387	0.9053351514071711 +/- 0.026455402067943376	1.422272 +/- 0.108694	0.7088112976509333 +/- 0.022341579711138454	1.2838160388186295 +/- 0.03318148572786365	1.5710556760233871 +/- 0.054754656376235965	0	1.5638647996668191 +/- 0.03224511375214033	1.781162414049635 +/- 0.06166763152164075	0.9698086886984467 +/- 0.031691835728566556	0.981138 +/- 0.040997	0	0	0	0
Melainabacteria	16	0 +/- 0	0 +/- 0	0.8843206563027395 +/- 0.18627150988730412	0.46579655649643464 +/- 0.16859618796584697	0.9348991860015816 +/- 0.1933043243362196	0.48369834465270256 +/- 0.15182356751810122	0.9140544720425897 +/- 0.1860004353795805	0.5650066377396749 +/- 0.19896716686712185	1.0863308250816257 +/- 0.19282493464953848	0.21207234671201838 +/- 0.12630735360136314	1.3965059060302625 +/- 0.2702159797887775	1.075478500749946 +/- 0.24054493782029507	0.9983511881908067 +/- 0.1456896589576687	-0.140446566882872 +/- 0.8031060954495143	1.1332876541559058 +/- 0.12518552192822469	1.2229194361233768 +/- 0.1365694889371555	1.655528954910933 +/- 0.39119190921520947	0	1.1292314132074146 +/- 0.1111359040502195	1.972167387491071 +/- 0.25560732771301203	0.6124303869857277 +/- 0.1615608702111163	1.220322351434678 +/- 0.4470268475117171	0	0	0	0
Nitrospirae	4	0 +/- 0	0.0 +/- 0.0	2.2285308146255987 +/- 2.7734786871944186	0.5557457026023186 +/- 3.7429278515045126	0.5487912583754814 +/- 0.9605751919889647	0.6936332717799264 +/- 0.7403910941111831	0.9727431757820055 +/- 1.9525552714281889	0.6533870492716163 +/- 0.833324831629956	1.0176196227808998 +/- 1.3376772616435213	0.16181066526302973 +/- 0.7930264829914478	1.0222049374339144 +/- 2.345954456033297	0.31699918466951016 +/- 2.270417905832853	1.222607822374528 +/- 2.3490281120685568	-0.43739842175048244 +/- 3.7354080688362186	0.959710366470907 +/- 0.3349247943272607	0.37629081800856434 +/- 1.576610495816162	0.9195073539499511 +/- 3.870963304240489	0	2.4420069827518662 +/- 1.2797018851873516	0.6215196421139242 +/- 3.5729916379220965	0.6717557660947313 +/- 2.212369041426732	3.620965115086085 +/- 7.169054372054856	0	0	0	0
Planctomycetes	15	0 +/- 0	0.162582473405561 +/- 0.7854110294301442	0.7801227862760565 +/- 0.19971131074239878	0.27994779320135643 +/- 0.20943865132365114	0.8385575825163899 +/- 0.132275235603621	0.1999706366135041 +/- 0.10865562615939522	1.08360099694697 +/- 0.34394632668118	0.33894451108770945 +/- 0.13732574849552115	0.980879237300446 +/- 0.14007281781932657	0.24284065567132285 +/- 0.049002227620087144	1.7198304861479978 +/- 0.24908457284923227	0.7284088922477696 +/- 0.24809251199008864	0.6200716385734526 +/- 0.16729146868152636	1.6409485922625862 +/- 0.5608537342221366	0.7615822697754255 +/- 0.18332576333952091	0.8254832718526947 +/- 0.288380646770214	1.1904740930103006 +/- 0.24015754925114272	0	1.4551597765695725 +/- 0.11887261618818784	1.3056184803861324 +/- 0.23608617456698477	1.1969117407745422 +/- 0.30585176744346326	0.8800734334988634 +/- 0.2123608486025181	0	0	0	0
Spirochaetes	48	0 +/- 0	0 +/- 0	1.4265862954504747 +/- 0.14362964432000294	0.4131770891789488 +/- 0.11062424131953977	1.5324324278790316 +/- 0.15360760391483652	0.7163923514038774 +/- 0.06732840231853039	1.2652510312560794 +/- 0.1339304089592018	1.1622369574275335 +/- 0.1365839063013825	1.1099725828252107 +/- 0.0911350884057306	0.23057633185976995 +/- 0.03641183508054832	1.6181491276220987 +/- 0.07933742707927399	0.6948101462929835 +/- 0.06000905514325021	0.7337992730891314 +/- 0.07888311870603826	0.055957540590611796 +/- 0.37945880633513157	0.738101356325368 +/- 0.06658185453778777	1.2793007658110507 +/- 0.12304008439234262	1.7586091142491351 +/- 0.21040081202000457	0	1.3247373795561799 +/- 0.1085575842212712	1.0283458859319665 +/- 0.13839835277345208	0.6772332070793735 +/- 0.09783909188201281	1.3821967877489818 +/- 0.15701479580572203	0	0	0	0
Synergistetes	15	0 +/- 0	0 +/- 0	1.462336159747198 +/- 0.5437259991568684	0.2987417883968889 +/- 0.22970229722765947	1.4123753623165538 +/- 0.31813806888055834	0.38431130922628237 +/- 0.2161436235553001	1.5918533351216277 +/- 0.5353194069171296	1.0217576089343767 +/- 0.41950676261510345	0.224736594485192 +/- 0.5238325991477475	0.19000055403322116 +/- 0.1473462980197932	1.115848204413443 +/- 0.4077764139194638	0.39360072104602195 +/- 0.43090401401973527	0.8763523407623774 +/- 0.18864605315437283	6.992028870449008 +/- 3.889069564155061	0.3435450533748258 +/- 0.4145954566113464	0.6288901743498415 +/- 0.7372950602549739	1.8483281250961476 +/- 1.0594490215287529	0	0.8702489119666516 +/- 0.2836099203009117	4.248916319306368 +/- 1.7119230200585795	0.9842774670668856 +/- 0.5470052361026732	-0.1685287734836522 +/- 1.4890900887357883	0	0	0	0
Tenericutes	68	0 +/- 0	0 +/- 0	1.0578729566611784 +/- 0.1237140435762894	0.8502684501826547 +/- 0.16878084711674632	1.2760658248843606 +/- 0.15812740538640355	0.6833051540645485 +/- 0.15822663893522343	1.5829790168168163 +/- 0.2336315888480069	1.2438204321505233 +/- 0.15707269286369485	1.121082796645162 +/- 0.2765677767830538	0.34976305973293015 +/- 0.04281055959853254	1.0513081888193807 +/- 0.14629976680724632	0.761041551732605 +/- 0.08507651394758296	2.483652 +/- 0.330074	1.303946 +/- 1.761052	0.9805094358857858 +/- 0.20505454941873144	0.8943950533764766 +/- 0.13870002799347653	1.220425 +/- 0.560458	0	1.773113095547875 +/- 0.21670827441479215	1.370200 +/- 0.398285	1.124208630462622 +/- 0.16850761487180388	1.6464562190831482 +/- 0.24808760294556942	0	0	0	0
Thermodesulfobacteria	7	0 +/- 0	0 +/- 0	1.0638501784488916 +/- 0.8536048095825552	1.1909338641397813 +/- 1.1059734640043433	0.8516868489053661 +/- 0.36055471797950406	0.7122013469200352 +/- 0.5697900289777128	0.7455259140935339 +/- 0.3596305577981776	1.2607001291340962 +/- 0.6621630504007238	0.22580717826280328 +/- 0.7765537346129038	0.31800911661719755 +/- 0.2864581974277503	1.1773353583836386 +/- 0.27568942367796584	1.3410092494344272 +/- 0.6310929909571444	0.8373662234034277 +/- 0.8384650434629476	0.37867730781718256 +/- 0.49080800278651954	0.6390509201318854 +/- 0.31420370220062943	1.032401229697022 +/- 0.5293675579378352	1.7241502758527474 +/- 2.9204153628342793	0	1.4203096641142852 +/- 0.30787978980274905	1.664511696403754 +/- 1.0818571769140513	0.8424537880485139 +/- 0.5205714626782342	-0.5037104536012801 +/- 1.0717311169092674	0	0	0	0
Verrucomicrobia	15	0 +/- 0	0 +/- 0	0.5859138018392469 +/- 0.23243315631209283	0.4425122445551201 +/- 0.14606995711798512	0.8468832713084196 +/- 0.13294880034802803	0.011455941970823325 +/- 0.1735158354534043	1.405555857502942 +/- 0.23932101973906839	0.3388905518197381 +/- 0.14326605048272215	1.0228433634457954 +/- 0.24078519596078676	0.2478588141244526 +/- 0.1142975537376144	1.7137229556201372 +/- 0.23393614242216784	0.6786173621737022 +/- 0.18384048079083426	0.7091211045043978 +/- 0.1458743434442575	2.6141267291158425 +/- 1.2947840290613306	0.6886008928355248 +/- 0.21454679137803948	1.0956320568210534 +/- 0.22567687687950042	1.397556222299533 +/- 0.31021069934781986	0	1.2761318108043807 +/- 0.15619314607521553	1.6584189353198333 +/- 0.34875369468826256	1.1955036711989833 +/- 0.4960451383251757	1.1155207722488008 +/- 0.3552223054141124	0	0	0	0
Gemmatimonadetes	3	0 +/- 0	-3.6091613724884317e-16 +/- 0.0	0.9558294447674568 +/- 2.0299079032327927	0.37133457055033525 +/- 1.9504945931036133	0.6500798686539841 +/- 3.63654757581618	0.49198328187814355 +/- 0.2665503425875012	0.11804718442977687 +/- 10.073658786011244	0.5650677893738341 +/- 3.5585554757312634	0.888783531400362 +/- 2.3324804939091406	0.3283583574092404 +/- 0.6574265559083814	0.08363219967937538 +/- 6.85868815153153	1.1447372949384722 +/- 1.9517748510464243	0.942809002229989 +/- 7.5191298333683925	1.481572429753745 +/- 0.5728467066984662	0.41324102591756473 +/- 3.8581666078502193	1.0112085954938699 +/- 6.5647605741759305	0.9371736667028417 +/- 2.569321853525114	0	1.7087710971585914 +/- 0.9363163307961817	1.2917549787088327 +/- 1.920018139617897	0.9601006362910817 +/- 4.049389076597262	0.7727255703951678 +/- 2.6982433387223677	0	0	0	-2.3129855703808713 +/- 43.758449575842945
Thermotogae	17	0 +/- 0	0 +/- 0	0.8600360156788418 +/- 0.34542849842382584	1.0024383170525057 +/- 0.6490135503915576	0.8070708856867693 +/- 1.3378193228056072	-0.67026948634205 +/- 0.37839415028738066	1.1946651634802474 +/- 1.4724457062732033	0.10127859375084713 +/- 0.8988255405021053	1.5427913239467919 +/- 0.9089805997060603	0.2683820603022127 +/- 0.2854515478404481	1.3962994350038682 +/- 0.6979155593538132	1.2946571738527688 +/- 0.7993346489617099	0.6117810862107844 +/- 0.644340447247794	-5.807820020113194 +/- 5.512327813110763	0.5972875865252415 +/- 0.4900007908624898	0.9492255562785347 +/- 1.020524091244657	1.2318385341002085 +/- 1.2904715993756728	0	2.2291566718531195 +/- 0.6035683614697679	1.4486801725499816 +/- 1.9521430693519932	1.030673602490487 +/- 1.0202245335460227	0.8233310844514535 +/- 1.227860864060989	0	0	0	0
Crenarchaeota	36		nan +/- nan	0.945309646996606 +/- 0.4180069773179385	-0.426560052071485 +/- 1.4776446527021394	1.0530122825670671 +/- 0.8031201566994124	0.36758634500242954 +/- 0.42624310449963565	2.0250881755061494 +/- 0.7982551182464845	0.891080082138107 +/- 0.6768221159305112	2.920497286807015 +/- 1.549841316995205	0.11303261121861355 +/- 0.1652899759946346	1.131481543460058 +/- 0.33266474906646515	0.8528330877736308 +/- 0.2853301618433081	1.5300689546740973 +/- 0.709472952675512	1.8110936471193937 +/- 1.762534733754387	0.7771207067283263 +/- 0.28598610970285043	0.671181835188401 +/- 0.9443716118377296	2.4838035977978796 +/- 1.3433662703092346		1.2480989445333894 +/- 0.4733233669857239	0.33135781000691883 +/- 0.628994075227032	-0.5446639139628232 +/- 0.4712290318533915	1.6950267312309348 +/- 0.8641514809690019	nan +/- nan	nan +/- nan	nan +/- nan	nan +/- nan
Thaumarchaeota	4		nan +/- nan	1.0655936736454248 +/- 2.772590098251117	1.1344267962424672 +/- 4.325159061144768	0.5613052273555299 +/- 2.1946307051715532	0.8615801264571422 +/- 0.9572850067996562	0.6380181289046964 +/- 3.131113116900143	0.6277910637592664 +/- 0.8152912990549696	0.6337029877775472 +/- 1.9552173679489229	0.27519978853827676 +/- 1.137139577114404	1.613453498560113 +/- 1.3435744022015288	0.8834003369300529 +/- 4.654857874297213	-0.9650634734787336 +/- 15.961353334271273	nan +/- nan	1.4870614105297246 +/- 1.9910729460156886	2.000355572039769 +/- 7.152229422062984	1.4214368868384297 +/- 6.7711467508337435		1.2656746418658769 +/- 3.812799570745981	nan +/- nan	0.07127985996685203 +/- 3.869613947392659	1.313314676592721 +/- 10.26442742938442	nan +/- nan	nan +/- nan	nan +/- nan	nan +/- nan
Asgard Archaea	31		1.2384959900696721 +/- 0.7006920021339088	1.1743956963510467 +/- 0.24019138636563286	1.1999433899004346 +/- 0.5281490523714483	0.9653828200116544 +/- 0.1767063367183496	0.8583264914908052 +/- 0.22755762021598555	0.8556240722135886 +/- 0.38048972599527603	0.7625494218945305 +/- 0.21548554150319252	1.2854530041337222 +/- 0.43950136915810756	0.35994988066419936 +/- 0.1552469328151702	1.1196812353185033 +/- 0.21722125403494325	1.0113142527663492 +/- 0.2440346418368403	0.8080694635268221 +/- 0.3446739514861193	2.341973 +/- 1.117490	0.9985243612921239 +/- 0.18717250551368364	0.9522032198369231 +/- 0.2882560703641018	1.316427322230945 +/- 0.3426833702161409		1.1524262427751253 +/- 0.09763638186054341	1.5990795403115354 +/- 0.4829089216430606	1.1668812371990884 +/- 0.5338780368601991	1.5346051282823923 +/- 0.4787012221421299	nan +/- nan	nan +/- nan	nan +/- nan	0.6849527636538679 +/- 0.7439324820172507
DPANN	23		nan +/- nan	0.991410822073866 +/- 0.31441533563141866	0.7093415084431187 +/- 0.451788017142755	1.734217420748098 +/- 0.4616563015942483	1.2893271855236024 +/- 0.5592580175751348	1.5545577595588072 +/- 0.4519759834775246	1.8815558526425782 +/- 0.4531815911009832	1.0773694470945352 +/- 0.6024183945735616	0.2588806575514139 +/- 0.10853015383202547	1.169936313517915 +/- 0.29903776885890654	0.6974769156080031 +/- 0.26273635931518347	1.664446538471753 +/- 0.45868842158098605	1.0175783521011204 +/- 0.8282646370507034	0.8495494025468504 +/- 0.26389077070648054	1.2025657792300097 +/- 0.35995104124342636	2.092799 +/- 1.333958		1.433757180108669 +/- 0.2505855572115867	1.3174931185631917 +/- 0.6974092919567902	0.5217063778432435 +/- 0.3877828628768015	1.0797837443313008 +/- 0.8297067199895931	-999 +/- -999	nan +/- nan	nan +/- nan	-999 +/- -999
Euryarchaeota	126		nan +/- nan	0.38690056015183644 +/- 0.0738306866178951	0.6881038279265682 +/- 0.1333055128387698	0.9059742439845135 +/- 0.07219974648430126	0.39949821212844366 +/- 0.03078299986720943	0.8572066830431603 +/- 0.11976509709027569	0.31696248551171113 +/- 0.09758457042650309	1.7671618031168705 +/- 0.15641991689017265	0.041082169526583126 +/- 0.02834903706993951	1.2567211455633815 +/- 0.04278915968433449	0.8762433948718317 +/- 0.06926701866375896	0.8691780953387058 +/- 0.11845762797399435	0.839451 +/- 0.325955	1.0198378796056973 +/- 0.05797009892072829	1.1709776424327065 +/- 0.05599216987476225	1.5173814125708176 +/- 0.10250444457929664		1.5190284059608425 +/- 0.04805646097071061	2.1283270168851693 +/- 0.17395693864299758	0.47995044635166034 +/- 0.060834603527213656	0.47793302577190866 +/- 0.18611641830298992	nan +/- nan	nan +/- nan	nan +/- nan	nan +/- nan
Eukaryotes	79	0.46112372076648434 +/- 0.20828505367618416	0.8272198337908055 +/- 0.10278825370797906	0.8182588255226612 +/- 0.18417254579862224	0.9126819467583918 +/- 0.12337289148946318	0.8053257707234894 +/- 0.17577267042220326	0.8345179458397515 +/- 0.09834775627889082	1.0937593269588552 +/- 0.1277872299215141	0.6823273639755546 +/- 0.16457996099918473	1.1816547630480982 +/- 0.13779725462262787	0.6783997824136664 +/- 0.09882509266594627	0.739247530525885 +/- 0.1910045840110897	0.9215547140143239 +/- 0.15818769604133193	1.3851497396229333 +/- 0.234823174904384	2.232924 +/- 0.419724	1.1811564146889375 +/- 0.10051612301586703	1.0814754551321486 +/- 0.13459007046733354	1.2440368508483148 +/- 0.21641846474137869	nan +/- nan	0.9095919669161712 +/- 0.1865500701605145	1.6016660938256406 +/- 0.1820303766850906	0.7074521304631037 +/- 0.14080539378606546	1.6073795628365923 +/- 0.19653428824267455	1.143418 +/- 0.441445	nan +/- nan	-0.27640509557130605 +/- 0.4350391173983584	1.448861008427618 +/- 0.16653925650384527

## Sheet: Bacteria breakpoint yes no + lo
Supplementary Table 3
BACTERIA	Slopes	Breakpoint detected by piecewise regression library (Yes/No)	Breakpoint Location (Number of protein annotations)	Breakpoint slopes	Significant?/Distinguishable? 5% improvement
COG Category	Bacteria eggNOG database (unbinned exponents)
[J] Translation, ribosomal structure and biogenesis	0.267 +/- 0.004	Yes	4498.21	Slope 1: 0.271 +/- 0.004; Normalization constant:20.334507284717773 Slope 2: 0.150 +/- 0.061; Normalization constant:56.34914498046149	No
[A] RNA processing and modification	NA	NA	NA	NA	NA
[K] Transcription	1.345 +/- 0.018	No	NA	NA	NA
[L] Replication, recombination and repair	0.589 +/- 0.011	Yes	1857.93	Slope 1: 0.720 +/- 0.027; Normalization constant:0.5057850605195295 Slope 2: 0.485 +/- 0.022; Normalization constant:2.9687457909991717	Yes
[B] Chromatin structure and dynamics	0.410 +/- 0.045	Yes	3175.81	Slope 1: 0.229 +/- 0.066; Normalization constant:0.22072485366527977 Slope 2: 0.823 +/- 0.156; Normalization constant:0.0018329760989092535	No
[D] Cell cycle control, cell division, chromosome partitioning	0.609 +/- 0.014	Yes	1960.91	Slope 1: 0.817 +/- 0.032; Normalization constant:0.06978714755555951 Slope 2: 0.419 +/- 0.028; Normalization constant:1.4297472280190333	Yes
[Y] Nuclear structure	NA	NA	NA	NA	NA
[V] Defense mechanisms	0.822 +/- 0.022	Yes	1667.9	Slope 1: 1.166 +/- 0.084; Normalization constant:0.004493800391165758 Slope 2: 0.616 +/- 0.034; Normalization constant:0.26497996143116753	Yes
[T] Signal transduction mechanisms	1.561 +/- 0.022	Yes	2812.03	Slope 1: 1.719 +/- 0.041; Normalization constant:0.00013363476670064827 Slope 2: 1.115 +/- 0.066; Normalization constant:0.016160683602306946	Yes
[M] Cell wall/membrane/envelope biogenesis	1.037 +/- 0.018	Yes	755.143	Slope 1: 2.817 +/- 0.515; Normalization constant:4.16334622262516e-07 Slope 2: 0.872 +/- 0.017; Normalization constant:0.16525114839879346	Yes
[N] Cell motility	1.392 +/- 0.054	No	NA	NA	NA
[Z] Cytoskeleton	NA	NA	NA	NA	NA
[W] Extracellular structures	-0.017 +/- 0.089	NA	NA	NA	NA
[U] Intracellular trafficking, secretion, and vesicular transport	0.874 +/- 0.021	No	NA	NA	NA
[O] Posttranslational modification, protein turnover, chaperones	0.884 +/- 0.013	No	NA	NA	NA
[C] Energy production and conversion	1.027 +/- 0.018	Yes	680.791	Slope 1: 1.338 +/- 0.283; Normalization constant:0.005722503802997268 Slope 2: 0.978 +/- 0.021; Normalization constant:0.06670171810877047	Yes
[G] Carbohydrate transport and metabolism	1.099 +/- 0.021	No	NA	NA	NA
[E] Amino acid transport and metabolism	1.191 +/- 0.014	Yes	1130.9	Slope 1: 1.527 +/- 0.140; Normalization constant:0.0016035664950228008 Slope 2: 1.103 +/- 0.018; Normalization constant:0.03170284716136143	Yes
[F] Nucleotide transport and metabolism	0.484 +/- 0.012	Yes	1421.16	Slope 1: 0.815 +/- 0.064; Normalization constant:0.17674048979815113 Slope 2: 0.345 +/- 0.015; Normalization constant:5.347627686004589	Yes
[H] Coenzyme transport and metabolism	0.910 +/- 0.016	Yes	1029.14	Slope 1: 1.637 +/- 0.226; Normalization constant:0.0006444086019757345 Slope 2: 0.753 +/- 0.019; Normalization constant:0.2942251666551808	Yes
[I] Lipid transport and metabolism	1.170 +/- 0.019	Yes	4877.42	Slope 1: 1.152 +/- 0.021; Normalization constant:0.009030857337202984 Slope 2: 2.151 +/- 0.411; Normalization constant:1.8627206238923125e-06	No
[P] Inorganic ion transport and metabolism	1.180 +/- 0.014	Yes	1433.7	Slope 1: 1.332 +/- 0.079; Normalization constant:0.004412435032068151 Slope 2: 1.115 +/- 0.019; Normalization constant:0.021417297170200963	No
[Q] Secondary metabolites biosynthesis, transport and catabolism	1.720 +/- 0.024	Yes	1959.57	Slope 1: 1.574 +/- 0.067; Normalization constant:0.00016669482647222253 Slope 2: 1.770 +/- 0.049; Normalization constant:3.976286137228387e-05	No
[R] General function prediction only	NA	NA	NA	NA	NA
[S] Function unknown	1.320 +/- 0.012	No	NA	NA	NA
Cellular Processes and Signaling: COG categories D, M, N, O, T, U, V, W, Y, and Z
Information Storage and Processing: COG categories A, B, J, K, and L
Metabolism: COG Categories C, E, F, G, H, I, P, and Q

## Sheet: Archaea breakpoints yesno + loc
Supplementary Table 4
Archaea	Slopes	Breakpoint detected by piecewise regression library (Yes/No)	Breakpoint Location (Number of protein annotations)	Breakpoint slopes	Significant?/Distinguishable? 5% improvement
COG Category	Archaea exponents
[J] Translation, ribosomal structure and biogenesis	0.147487 +/- 0.021597	Yes	1688.43	Slope 1: 0.268 +/- 0.037; Normalization constant:22.87285386559996 Slope 2: -0.037 +/- 0.055; Normalization constant:219.76945376989286	Yes
[A] RNA processing and modification	0.195910 +/- 0.165153
[K] Transcription	1.103010 +/- 0.035722	Yes	1351.36	Slope 1: 0.881 +/- 0.091; Normalization constant:0.13622146779945052 Slope 2: 1.282 +/- 0.060; Normalization constant:0.007511961434251348	Yes
[L] Replication, recombination and repair	0.694629 +/- 0.043050	Yes	1379.43	Slope 1: 0.452 +/- 0.080; Normalization constant:2.9547810367182294 Slope 2: 0.874 +/- 0.093; Normalization constant:0.14218937371789922	Yes
[B] Chromatin structure and dynamics	0.018196 +/- 0.218821	No
[D] Cell cycle control, cell division, chromosome partitioning	0.821525 +/- 0.112700	Yes	2341.17	Slope 1: 0.783 +/- 0.184; Normalization constant:0.04096226833702169 Slope 2: 1.040 +/- 0.393; Normalization constant:0.00559282769162312	No
[Y] Nuclear structure	NA
[V] Defense mechanisms	0.778442 +/- 0.118263	Yes	1954.17	Slope 1: 1.267 +/- 0.182; Normalization constant:0.0029044157023948784 Slope 2: -0.442 +/- 0.433; Normalization constant:1187.4557902859312	high error
[T] Signal transduction mechanisms	1.578248 +/- 0.112741	Yes	1226.57	Slope 1: 0.642 +/- 0.297; Normalization constant:0.15167024581372843 Slope 2: 2.084 +/- 0.165; Normalization constant:5.4746059566210014e-06	Yes
[M] Cell wall/membrane/envelope biogenesis	0.676389 +/- 0.072832	Yes	1969.95	Slope 1: 0.504 +/- 0.129; Normalization constant:1.012585765745453 Slope 2: 1.166 +/- 0.243; Normalization constant:0.006612164387974234	Yes
[N] Cell motility	0.966351 +/- 0.202107	Yes	2058.33	Slope 1: 0.769 +/- 0.353; Normalization constant:0.03227544041542948 Slope 2: 1.604 +/- 0.806; Normalization constant:5.528129324171361e-05	high error
[Z] Cytoskeleton	1.210330 +/- 0.487112
[W] Extracellular structures	0.502836 +/- 1.164645
[U] Intracellular trafficking, secretion, and vesicular transport	0.594948 +/- 0.120995	Yes	2489.15	Slope 1: 0.781 +/- 0.177; Normalization constant:0.04992255492235375 Slope 2: -0.476 +/- 0.663; Normalization constant:855.3773270167829	high error
[O] Posttranslational modification, protein turnover, chaperones	0.841435 +/- 0.044690	Yes	1350.43	Slope 1: 0.668 +/- 0.094; Normalization constant:0.37187855652699725 Slope 2: 0.975 +/- 0.095; Normalization constant:0.040779007560301256	Yes
[C] Energy production and conversion	0.885671 +/- 0.086570	Yes	1599.12	Slope 1: 1.518 +/- 0.091; Normalization constant:0.0022354147108959426 Slope 2:0.0 56 +/- 0.237; Normalization constant:108.22786777325727	Yes
[G] Carbohydrate transport and metabolism	0.789668 +/- 0.086471	Yes	804.796	Slope 1: 1.461 +/- 0.601; Normalization constant:0.0021938899413926818 Slope 2: 0.661 +/- 0.118; Normalization constant:0.4610141729803465	high error
[E] Amino acid transport and metabolism	1.237660 +/- 0.065461	Yes	1053.95	Slope 1: 2.116 +/- 0.324; Normalization constant:3.640200430771532e-05 Slope 2: 0.909 +/- 0.065; Normalization constant:0.15921315487795498	Yes
[F] Nucleotide transport and metabolism	0.561872 +/- 0.042452	Yes	592.152	Slope 1: 2.170 +/- 1.511; Normalization constant:3.686029724152454e-05 Slope 2: 0.480 +/- 0.040; Normalization constant:1.6859228580579928	high error
[H] Coenzyme transport and metabolism	0.997169 +/- 0.085535	Yes	1051.41	Slope 1: 2.194 +/- 0.312; Normalization constant:1.64236060466771e-05 Slope 2: 0.559 +/- 0.090; Normalization constant:1.396060543671373	Yes
[I] Lipid transport and metabolism	1.245523 +/- 0.122733	No
[P] Inorganic ion transport and metabolism	1.274557 +/- 0.049804	Yes	3219.65	Slope 1: 1.286 +/- 0.055; Normalization constant:0.005136044368753586 Slope 2: 0.001 +/- 0.854; Normalization constant:168.20255355716688	No
[Q] Secondary metabolites biosynthesis, transport and catabolism	1.624994 +/- 0.109669	Yes	1044.84	Slope 1: 1.969 +/- 0.874; Normalization constant:1.3487186262520078e-05 Slope 2: 1.496 +/- 0.136; Normalization constant:0.00036391163876750977	high error
[R] General function prediction only	NA
[S] Function unknown	1.521620 +/- 0.057144	Yes	2182.73	Slope 1: 1.443 +/- 0.088; Normalization constant:0.009277060797335358 Slope 2: 1.846 +/- 0.332; Normalization constant:0.0004186518793147026	No
Cellular Processes and Signaling: COG categories D, M, N, O, T, U, V, W, Y, and Z
Information Storage and Processing: COG categories A, B, J, K, and L
Metabolism: COG Categories C, E, F, G, H, I, P, and Q

## Sheet: Bacteria binned exponents
Supplementary Table 5
COG Category	Bacteria eggNOG database (unbinned exponents)	Binned exponents
[J] Translation, ribosomal structure and biogenesis	0.267 +/- 0.004	0.247 +/- 0.00
[A] RNA processing and modification
[K] Transcription	1.345 +/- 0.018	1.221 +/- 0.02
[L] Replication, recombination and repair	0.589 +/- 0.011	0.562 +/- 0.01
[B] Chromatin structure and dynamics	0.410 +/- 0.045
[D] Cell cycle control, cell division, chromosome partitioning	0.609 +/- 0.014	0.569 +/- 0.01
[Y] Nuclear structure	NA	NA
[V] Defense mechanisms	0.822 +/- 0.022	0.738 +/- 0.02
[T] Signal transduction mechanisms	1.561 +/- 0.022	1.221 +/- 0.02
[M] Cell wall/membrane/envelope biogenesis	1.037 +/- 0.018	0.972 +/- 0.02
[N] Cell motility	1.392 +/- 0.054	0.904 +/- 0.05
[Z] Cytoskeleton	NA	NA
[W] Extracellular structures	-0.017 +/- 0.089	NA
[U] Intracellular trafficking, secretion, and vesicular transport	0.874 +/- 0.021	0.793 +/- 0.02
[O] Posttranslational modification, protein turnover, chaperones	0.884 +/- 0.013	0.821 +/- 0.01
[C] Energy production and conversion	1.027 +/- 0.018	0.968 +/- 0.02
[G] Carbohydrate transport and metabolism	1.099 +/- 0.021	1.039 +/- 0.02
[E] Amino acid transport and metabolism	1.191 +/- 0.014	1.145 +/- 0.01
[F] Nucleotide transport and metabolism	0.484 +/- 0.012	0.446 +/- 0.01
[H] Coenzyme transport and metabolism	0.910 +/- 0.016	0.856 +/- 0.02
[I] Lipid transport and metabolism	1.170 +/- 0.019	NA
[P] Inorganic ion transport and metabolism	1.180 +/- 0.014	1.069 +/- 0.01
[Q] Secondary metabolites biosynthesis, transport and catabolism	1.720 +/- 0.024	1.460 +/- 0.02
[R] General function prediction only	NA	NA
[S] Function unknown	1.320 +/- 0.012	NA
COG Categories
A, K
C, G, E, F, H, I, P, Q
D
T
L
L
J
O
P
C, G, E, H, I, P, Q (different from metabolism???)
G
T

## Sheet: Z scores
Supplementary Table 6
Archaea							Bacteria
COG Category	Crenarchaeota	Thaumarchaeota	Asgard Archaea	DPANN	Euryarchaeota		COG category	Acidobacteria	Actinobacteria	Alphaproteobacteria	Aquificae	Bacteroides	Betaproteobacteria	CPR	Chlamydiae	Chlorobi	Chloroflexi	Cyanobacteria	Deferribacteres	Deinococcus_Thermus	Deltaproteobacteria	Epsilonproteobacteria	Firmicutes	Fusobacteria	Gammaproteobacteria	Melainabacteria	Nitrospirae	Planctomycetes	Spirochaetes	Synergistetes	Tenericutes	Thermodesulfobacteria	Verrucomicrobia	Gemmatimonadetes	Thermotogae
J	-0.20669	0.11229	1.35549	1.00665	-2.98568		B	0.982724	4.0127	-1.29948	1.96168	-2.98162	-6.07007	-0.5811	5.98869	0.844942	-1.08846	-0.47197	-1.00199	-3.03619	0.458643	0.047314	-2.33566	-3.83419	-0.47245	-0.43466	-0.13264	-0.49139	-0.99434	-0.52238	1.92486	0.178051	-0.16737	0.093329	0.004841
A							Q	0.098636	-0.85851	5.32678	-0.7967	1.88206	4.72109	-1.92907	-7.32778	-2.32891	-2.22249	1.75942	0.239075	-2.57508	-0.03036	1.76178	-3.30018	-0.58553	5.41044	0.190189	-0.13759	1.50092	3.35755	-0.56141	-1.99244	-0.60687	1.57152	-0.18391	0.073479
K	0.085097	0.37978	0.075731	0.222226	2.75763		V	-0.41468	-1.06391	0.454038	1.63262	-1.02374	-1.59412	0.404064	0.682304	1.29773	1.11424	11.1409	-0.20059	1.82685	1.74536	-1.13151	-3.24939	-0.13163	1.713	2.02029	-0.1198	0.561371	1.73434	-0.45332	2.0055	1.19142	0.486603	0.28473	0.882722
L	0.548255	0.040552	1.27797	0.010697	2.22689		N	0	0	-0.93105	0	1.51545	1.67746	0	0.204559	0	-0.19957	0	0	2.73901	0	0	0	0	1.08071	0	0	-0.3145	0	0	0	0	0	0	0
B			1.66239				C	0.275396	0.464693	-2.6985	-0.21133	-4.88081	-4.24214	0.486554	0.830472	-0.07535	2.62595	9.93986	0.174239	0.129632	1.87669	-3.18714	-1.7081	-0.17005	0.911651	-0.84647	-0.01423	-1.56762	-1.75616	-1.3482	1.42458	0.526131	-1.13458	-0.12185	0.606069
D	-0.8422	0.07232	0.700723	-0.24093	-0.76432		G	-0.2971	-0.08949	3.83365	0.653527	4.73855	0.909429	1.6664	5.95979	0.423092	2.50073	7.43867	-0.49166	-0.24428	2.85476	0.556001	-0.86161	0.811114	3.42034	0.889971	0.390421	0.27201	3.53328	-0.66512	3.31026	-1.23672	0.824721	-0.01826	0.001084
Y							O	-1.06883	-9.32973	-3.27275	0.562625	8.0905	-1.65508	0.82705	-4.27855	-0.30835	0.07553	6.75552	0.727991	-1.84288	-0.06236	3.41721	-0.20221	-1.15243	3.36257	1.60267	-0.26293	-1.07706	-3.80098	1.56999	-0.47832	0.09566	0.27878	-0.14022	-0.05753
V	1.05088	0.052106	1.53351	0.359557	-1.36278		F	-1.06489	-9.79538	-6.04161	-0.83799	-4.18881	-2.89693	-0.54406	3.67956	-0.20322	3.87769	1.2663	-1.01714	-1.8308	-1.64853	-4.79986	-9.41419	-0.06342	-4.11475	-0.26328	0.079012	-2.47793	-3.74735	-0.84773	4.37631	-0.23804	-2.23076	-0.01253	-0.65967
T	-1.95126		0.042008	-0.3691	2.6536		J	-0.44425	-4.47121	0.827499	-0.43243	-1.72105	0.042454	0.528533	-3.76491	0.073543	-0.89101	5.04027	-0.09648	0.365878	-2.80869	-2.07936	5.02612	-0.10234	0.249422	-1.90385	-0.48969	0.441831	-3.4858	1.4398	-0.04998	-2.05222	0.943065	0.155674	-1.30607
M	1.19697	-0.10284	0.37379	2.12744	1.38641		K	-0.20641	-11.4952	-7.80005	0.012645	-5.48462	-0.9374	1.34247	-4.04428	0.011686	-0.53608	2.9623	-0.45487	-0.56957	-1.17162	-0.86331	-6.57256	-1.11923	2.52008	-1.60551	-0.09141	1.0533	-1.96634	0.201454	1.47345	-0.06055	0.647554	0.021262	0.153535
N	0.476157		1.21134	0.060086	-0.33088		I	-1.54866	-5.16781	-9.62263	-1.69464	-2.67047	-3.63206	-0.30911	-1.00295	0.181831	-1.7561	-0.62467	-1.40645	-2.42572	-1.0083	-1.95917	-2.17544	-3.13829	-6.77751	1.98069	0.225882	-0.66609	-2.15066	-1.30293	0.469709	-0.77892	-0.90909	-0.12202	-0.58492
Z			-0.59083				M	-1.5263	-0.87073	-8.49655	0.30101	-6.09172	-2.70809	2.56695	0.098321	0.80589	-3.02584	-5.01984	0.794764	-0.24666	0.22605	1.87597	0.61044	1.05396	-6.77002	-0.76242	0.433212	-1.23118	2.76047	0.800215	0.246951	0.04316	-1.89203	-0.03506	-0.4827
W							L	-0.21842	-5.20498	4.74509	-0.01131	2.75977	6.17176	0.491906	-2.57399	-2.17848	2.45965	-2.69925	-0.45888	0.281268	0.848998	-1.45212	-0.4452	-0.62183	0.802892	-0.98805	-0.06466	-0.04469	1.22634	0.919964	2.06323	-0.98121	1.27604	-0.09738	0.064964
U	-2.3424	-0.13526	1.04479	-0.1803	-0.84914		U	-3.49996	-13.1428	0.892133	-3.70403	-3.50716	-0.65605	1.09463	-4.21866	-2.72804	-0.73793	-14.026	-0.59634	-0.96602	-2.46596	-3.06408	-4.91552	-0.6975	-5.35967	-1.3214	-0.6685	-2.64966	2.21358	0.695174	0.535861	-0.94038	-2.57411	-0.14874	-0.28697
O	-0.22219	0.324179	0.81633	0.030317	2.43731		D	-0.4051	0.384703	0.465501	0.286117	-1.88592	-1.65905	2.41048	0.075732	-0.52637	-0.37922	-8.30114	-2.653	-0.44797	1.93409	-1.24438	-5.01864	-0.64531	0.770089	-0.00198	0.283101	-2.59824	3.39807	-0.46051	1.25601	0.400412	-2.71686	0.02992	-3.04891
C	0.139709	0.064862	1.13085	0.32424	-4.38373		S	-0.76434	-2.91773	-5.61247	-1.60226	-7.52805	-9.88482	-0.71511	0.509525	0.092985	-0.11329	-18.831	-0.75316	-2.58703	-4.62567	-3.75189	-0.04139	0.081987	-7.7755	-1.72834	-0.30788	-4.13046	1.83421	0.266209	2.11432	0.529474	-3.96173	-0.09693	-0.89961
G	1.53865	-0.04841	0.169035	1.66218	0.45721		E	-0.32714	4.62481	-2.85177	-3.63813	-3.80848	1.85079	3.29543	-8.40707	-2.17967	0.344665	-4.99117	-0.51836	-3.05174	-0.58706	-6.37352	-5.66426	-1.66195	-3.19437	-0.43182	-0.1139	-1.33791	-0.6448	-1.80333	-0.17646	-1.21551	-0.60926	-0.12056	0.410031
E	-0.22915	-0.30805	-1.44489	1.06495	-3.40339		T	-0.56964	-15.1513	0.378521	0.765613	-0.69231	2.64585	1.01729	-3.43413	1.0532	0.807219	0.609569	0.442288	-0.7338	-2.25102	1.19009	-7.59506	-1.39612	2.88266	0.31263	-0.50975	-1.22789	0.801886	-0.74734	-2.04875	-0.27872	-0.37313	-0.02571	-0.22611
F	-0.45357	0.312774	1.28067	1.29702	-3.09648		P	-0.25123	3.46958	-5.15167	-0.89254	-1.45976	-1.38614	0.877696	0.660114	-0.9015	0.890565	-3.69528	0.059431	-1.46044	-2.75444	0.148629	-3.4327	0.72401	-2.49139	-0.1645	-0.20679	-2.19398	0.18232	0.121096	-0.89055	0.001421	-1.03634	-0.30467	-0.37822
H	-0.15551	-0.45059	-1.01198	1.91765	-5.24183		H	1.34855	-0.49572	2.02256	2.90443	3.0506	-0.18011	0.031606	9.13088	0.359634	-1.94244	-6.05383	0.165752	1.55552	0.262169	2.71474	2.3002	1.24904	7.08793	-1.70661	0.876734	1.13126	0.043375	-1.58439	2.08769	0.325561	-0.28003	0.415179	1.50601
I	1.07737	-0.3123	0.087505	-0.27351	2.62363
P	-0.63803	0.101476	-1.10196	-0.19812	-1.38222
Q	0.637177	-0.03006	-0.8576	0.34951	-0.71687
R
S	-0.57371	-0.06712	-3.26346	-0.34185	-0.03471

## Sheet: Bacteria RSS and Normalization 
Supplementary Table 7					RSS = Residual Sum of Squares
Bacterial slopes without breakpoint						Bacterial slopes with one breakpoint
B 0.410 +/- 0.045						C
Normalization constant: 0.05508914636237078						Res. Sum of Squares 297.275
RSS: 426.22444575712296						Slope 1: 1.338 +/- 0.283; Normalization constant:0.005722503802997268
						Slope 2: 0.978 +/- 0.021; Normalization constant:0.06670171810877047
C 1.027 +/- 0.018
Normalization constant: 0.04509559283690509						D
RSS: 313.33020821323686						Res. Sum of Squares 161.669
						Slope 1: 0.817 +/- 0.032; Normalization constant:0.06978714755555951
D 0.609 +/- 0.014						Slope 2: 0.419 +/- 0.028; Normalization constant:1.4297472280190333
Normalization constant: 0.30805424696517125
RSS: 193.06330385461357						E
						Res. Sum of Squares 186.702
E 1.191 +/- 0.014						Slope 1: 1.527 +/- 0.140; Normalization constant:0.0016035664950228008
Normalization constant: 0.015594465709300865						Slope 2: 1.103 +/- 0.018; Normalization constant:0.03170284716136143
RSS: 199.6785720035359
						F
F 0.484 +/- 0.012						Res. Sum of Squares 112.086
Normalization constant: 1.7681425889020026						Slope 1: 0.815 +/- 0.064; Normalization constant:0.17674048979815113
RSS: 137.8478362272075						Slope 2: 0.345 +/- 0.015; Normalization constant:5.347627686004589
G 1.099 +/- 0.021						H
Normalization constant: 0.022454238961430253						Res. Sum of Squares 219.765
RSS: 448.93350677429197						Slope 1: 1.637 +/- 0.226; Normalization constant:0.0006444086019757345
						Slope 2: 0.753 +/- 0.019; Normalization constant:0.2942251666551808
H 0.910 +/- 0.016
Normalization constant: 0.0841192056941765						I
RSS: 301.73855473555074						Res. Sum of Squares 359.299
						Slope 1: 1.152 +/- 0.021; Normalization constant:0.009030857337202984
I 1.170 +/- 0.019						Slope 2: 2.151 +/- 0.411; Normalization constant:1.8627206238923125e-06
Normalization constant: 0.007888010242498493
RSS: 374.8941185618832						J
						Res. Sum of Squares 15.7946
J 0.267 +/- 0.004						Slope 1: 0.271 +/- 0.004; Normalization constant:20.334507284717773
Normalization constant: 20.831041310502204						Slope 2: 0.150 +/- 0.061; Normalization constant:56.34914498046149
RSS: 15.897872216735903
						L
K 1.345 +/- 0.018						Res. Sum of Squares 109.165
Normalization constant: 0.004121391887032814						Slope 1: 0.720 +/- 0.027; Normalization constant:0.5057850605195295
RSS: 313.91281497349576						Slope 2: 0.485 +/- 0.022; Normalization constant:2.9687457909991717
L 0.589 +/- 0.011						M
Normalization constant: 1.2882611595872278						Res. Sum of Squares 239.892
RSS: 119.12379738671427						Slope 1: 2.817 +/- 0.515; Normalization constant:4.16334622262516e-07
						Slope 2: 0.872 +/- 0.017; Normalization constant:0.16525114839879346
M 1.037 +/- 0.018
Normalization constant: 0.044093515281827284						P
RSS: 344.23906244205904						Res. Sum of Squares 180.867
						Slope 1: 1.332 +/- 0.079; Normalization constant:0.004412435032068151
N 1.392 +/- 0.054						Slope 2: 1.115 +/- 0.019; Normalization constant:0.021417297170200963
Normalization constant: 0.0005775559032230211
RSS: 2638.4418109462663						Q
						Res. Sum of Squares 533.652
O 0.884 +/- 0.013						Slope 1: 1.574 +/- 0.067; Normalization constant:0.00016669482647222253
Normalization constant: 0.08111297405444236						Slope 2: 1.770 +/- 0.049; Normalization constant:3.976286137228387e-05
RSS: 158.7456660401263
						T
P 1.180 +/- 0.014						Res. Sum of Squares 441.495
Normalization constant: 0.012764131490521994						Slope 1: 1.719 +/- 0.041; Normalization constant:0.00013363476670064827
RSS: 187.03431072735955						Slope 2: 1.115 +/- 0.066; Normalization constant:0.016160683602306946
Q 1.720 +/- 0.024						V
Normalization constant: 5.915441238725469e-05						Res. Sum of Squares 451.926
RSS: 554.0270513213318						Slope 1: 1.166 +/- 0.084; Normalization constant:0.004493800391165758
						Slope 2: 0.616 +/- 0.034; Normalization constant:0.26497996143116753
S 1.320 +/- 0.012
Normalization constant: 0.019660589179996402
RSS: 173.12324343181402
T 1.561 +/- 0.022
Normalization constant: 0.0004246805845608825
RSS: 626.1666687088276
U 0.874 +/- 0.021
Normalization constant: 0.058369762174188676
RSS: 432.4607861822085
V 0.822 +/- 0.022
Normalization constant: 0.05075684704395192
RSS: 542.686727687796

## Sheet: Archaea RSS and Normalization 
Supplementary Table 8					RSS = Residual Sum of Squares
Archeal slopes without breakpoint						Archaeal slopes with one breakpoint
B 0.018 +/- 0.219						C
Normalization constant: 1.3018675853883315						Res. Sum of Squares 12.1246
RSS: 89.15064288607776						Slope 1: 1.518 +/- 0.091; Normalization constant:0.0022354147108959426
C 0.886 +/- 0.087						Slope 2: 0.056 +/- 0.237; Normalization constant:108.22786777325727
Normalization constant: 0.17867745767511906
RSS: 29.99193478132034						D
D 0.822 +/- 0.113						Res. Sum of Squares 32.2743
Normalization constant: 0.031281115440447226						Slope 1: 0.077 +/- 0.324; Normalization constant:4.807708231802483
RSS: 38.709130471678506						Slope 2: 1.154 +/- 0.167; Normalization constant:0.0025006229456069674
E 1.238 +/- 0.065
Normalization constant: 0.013145502604187178						E
RSS: 18.09905902309753						Res. Sum of Squares 6.86532
F 0.562 +/- 0.042						Slope 1: 2.116 +/- 0.324; Normalization constant:3.640200430771532e-05
Normalization constant: 0.9096457648370999						Slope 2: 0.909 +/- 0.065; Normalization constant:0.15921315487795498
RSS: 5.637046354415923
G 0.790 +/- 0.086						F
Normalization constant: 0.17422988675054554						Res. Sum of Squares 4.12505
RSS: 24.38142081158314						Slope 1: 2.170 +/- 1.511; Normalization constant:3.686029724152454e-05
H 0.997 +/- 0.086						Slope 2: 0.480 +/- 0.040; Normalization constant:1.6859228580579928
Normalization constant: 0.050080705556029156
RSS: 29.81349869020943						G
I 1.246 +/- 0.123						Res. Sum of Squares 20.8449
Normalization constant: 0.00355894716672908						Slope 1: 0.966 +/- 0.149; Normalization constant:0.05081657255713175
RSS: 46.70913276535674						Slope 2: 0.303 +/- 0.342; Normalization constant:7.811001555933354
J 0.147 +/- 0.022
Normalization constant: 52.82926731525648						H
RSS: 1.402311490947263						Res. Sum of Squares 11.1616
K 1.103 +/- 0.036						Slope 1: 2.194 +/- 0.312; Normalization constant:1.64236060466771e-05
Normalization constant: 0.029561326861182676						Slope 2: 0.559 +/- 0.090; Normalization constant:1.396060543671373
RSS: 4.401052295264741
L 0.695 +/- 0.043						I
Normalization constant: 0.5609723038906731						Res. Sum of Squares 44.5821
RSS: 5.737977977539003						Slope 1: 1.230 +/- 0.132; Normalization constant:0.003973519183481957
M 0.676 +/- 0.073						Slope 2: 2.594 +/- 2.683; Normalization constant:6.563098789555134e-08
Normalization constant: 0.30293290548010476
RSS: 16.161836127933743						J
N 0.966 +/- 0.202						Res. Sum of Squares 0.975116
Normalization constant: 0.008103265897994255						Slope 1: 0.268 +/- 0.037; Normalization constant:22.87285386559996
RSS: 127.41702453625705						Slope 2: -0.037 +/- 0.055; Normalization constant:219.76945376989286
O 0.841 +/- 0.045
Normalization constant: 0.11317823352376433						K
RSS: 5.99153487080404						Res. Sum of Squares 2.95783
P 1.275 +/- 0.050						Slope 1: 0.881 +/- 0.091; Normalization constant:0.13622146779945052
Normalization constant: 0.005562177447664034						Slope 2: 1.282 +/- 0.060; Normalization constant:0.007511961434251348
RSS: 7.8339956381831195
Q 1.625 +/- 0.110						L
Normalization constant: 0.00013692264183877087						Res. Sum of Squares 4.58156
RSS: 46.3344014359147						Slope 1: 0.452 +/- 0.080; Normalization constant:2.9547810367182294
S 1.522 +/- 0.057						Slope 2: 0.874 +/- 0.093; Normalization constant:0.14218937371789922
Normalization constant: 0.0053463730623331115
RSS: 10.104434566943612						M
T 1.578 +/- 0.113						Res. Sum of Squares 14.4281
Normalization constant: 0.00025830606558583914						Slope 1: 0.504 +/- 0.129; Normalization constant:1.012585765745453
RSS: 39.863441954037114						Slope 2: 1.166 +/- 0.243; Normalization constant:0.006612164387974234
U 0.595 +/- 0.121
Normalization constant: 0.18414428531217883						N
RSS: 47.813527478657186						Res. Sum of Squares 115.979
V 0.778 +/- 0.118						Slope 1: 0.769 +/- 0.353; Normalization constant:0.03227544041542948
Normalization constant: 0.08789665269410615						Slope 2: 1.604 +/- 0.806; Normalization constant:5.528129324171361e-05
RSS: 49.633346752697776
W 0.503 +/- 1.165						O
Normalization constant: 0.030213786213651703						Res. Sum of Squares 5.4435
RSS: 1.4783522380173402						Slope 1: 0.668 +/- 0.094; Normalization constant:0.37187855652699725
error with X...continuing						Slope 2: 0.975 +/- 0.095; Normalization constant:0.040779007560301256
error with Y...continuing
Z 1.210 +/- 0.487						P
Normalization constant: 0.0004182730895834028						Res. Sum of Squares 7.28291
RSS: 18.14555681836408						Slope 1: 1.286 +/- 0.055; Normalization constant:0.005136044368753586
						Slope 2: 0.001 +/- 0.854; Normalization constant:168.20255355716688
						Q
						Res. Sum of Squares 33.5414
						Slope 1: 1.972 +/- 0.613; Normalization constant:1.3191857489544942e-05
						Slope 2: 1.499 +/- 0.144; Normalization constant:0.0003562147536946457
						S
						Res. Sum of Squares 9.34342
						Slope 1: 1.443 +/- 0.088; Normalization constant:0.009277060797335358
						Slope 2: 1.846 +/- 0.332; Normalization constant:0.0004186518793147026
						T
						Res. Sum of Squares 27.0707
						Slope 1: 0.664 +/- 0.316; Normalization constant:0.13136765092738878
						Slope 2: 2.100 +/- 0.158; Normalization constant:4.827398571794959e-06
						U
						Res. Sum of Squares 41.0228
						Slope 1: 0.781 +/- 0.177; Normalization constant:0.04992255492235375
						Slope 2: -0.476 +/- 0.663; Normalization constant:855.3773270167829
						V
						Res. Sum of Squares 31.8623
						Slope 1: 1.267 +/- 0.182; Normalization constant:0.0029044157023948784
						Slope 2: -0.442 +/- 0.433; Normalization constant:1187.4557902859312
						W
						Res. Sum of Squares 1.26709
						Slope 1: 0.340 +/- 1.864; Normalization constant:0.09674199452117976
						Slope 2: 6.848 +/- 29.092; Normalization constant:2.7731943417132684e-23
